# Supplementary material for: Galbut Virus Infection Minimally Influences Drosophila melanogaster Fitness Traits in a Strain and Sex-Dependent Manner
Source: Viruses. 2023 Feb 15;15(2):539. doi: 10.3390/v15020539 (PMC9965562; doi:10.3390/v15020539)
Supplement: Supplementary file 1 [file viruses-15-00539-s001.zip]

Archive with 1 entries (1 files):
- viruses-2133245-supplementary.pdf
